# Supplementary material for: Reconstruction of Gut Bacteria in Spodoptera frugiperda Infected by Beauveria bassiana Affects the Survival of Host Pest
Source: J Fungi (Basel). 2023 Sep 6;9(9):906. doi: 10.3390/jof9090906 (PMC10532432; doi:10.3390/jof9090906)
Supplement: Supplementary file 1 [file jof-09-00906-s001.zip]

Archive with 1 entries (1 files):
- jof-2546480-supplementary.pdf
